# Supplementary material for: The Specificity of the FOXL2 c.402C>G Somatic Mutation: A Survey of Solid Tumors
Source: PLoS One. 2009 Nov 24;4(11):e7988. doi: 10.1371/journal.pone.0007988 (PMC2777318; doi:10.1371/journal.pone.0007988)
Supplement: Table S1 — Cell lines screened by TaqMan real-time PCR-based allelic discrimination assay for the FOXL2 c. 402 C>G mutation. Ovarian cancer cell lines are italicized and ovarian granulosa-cell-derived lines are underlined. (0.02 MB XLS) [file pone.0007988.s001.xls]

## Sheet: Sheet1
	TaqMan for FOXL2 c.402C>G (n=80)	Sequenced for FOXL2c.402C>G	Tumor Categories
A2780	-		Ovarian - High grade serous
CAOV3	-		Ovarian - Carcinoma not otherwise specified (NOS)
OV90	-		Ovarian - High grade serous
OVCAR3	-		Ovarian - High grade serous
OVCAR4	-		Ovarian - Carcinoma NOS
OVCAR5	-		Ovarian - Carcinoma NOS
OVCAR8	-		Ovarian - Carcinoma NOS
PE01	-		Ovarian - High grade serous
PEA1	-		Ovarian - High grade serous
PE014	-		Ovarian - Moderately-differentiated serous adenocarcinoma
SVOG	-		Ovarian - SV40 transformed normal human granulosa-cells
TOV21G	-		Ovarian - Clear cell
KGN	+	FOXL2 c.402C>G	Ovarian - Granulosa-cell
CAOV4	-		Ovarian - Carcinoma NOS
DF-15	-		Ovarian - Carcinoma NOS
DF-22	-		Ovarian - Carcinoma NOS
DF-23	-		Ovarian - Carcinoma NOS
EFO-21	-		Ovarian - Carcinoma NOS
EFO-27	-		Ovarian - Mucinous
ES-2	-		Ovarian - Clear cell
FU-OV-1	-		Ovarian - Carcinoma NOS
Hey-A8	-		Ovarian - Carcinoma NOS
OVMANA	-		Ovarian - Clear cell
PA-1	-		Ovarian - Teratocarcinoma
RMUG-S	-		Ovarian - Mucinous
SK-OV-3	-		Ovarian - Carcinoma NOS
IGR-OV1	-		Ovarian - Carcinoma NOS
TOV-112D	-		Ovarian - Endometrioid
CCRF-CEM	-		Leukemia
HL-60(TB)	-		Leukemia
K-562	-		Leukemia
MOLT-4	-		Leukemia
RPMI-8226	-		Leukemia
SR	-		Leukemia
A549/ATCC	-		Non-Small Cell Lung
EKVX	-		Non-Small Cell Lung
HOP-62	-		Non-Small Cell Lung
HOP-92	-		Non-Small Cell Lung
NCI-H226	-		Non-Small Cell Lung
NCI-H23	-		Non-Small Cell Lung
NCI-H322M	-		Non-Small Cell Lung
NCI-H460	-		Non-Small Cell Lung
NCI-H522	-		Non-Small Cell Lung
COLO 205	-		Colon
HCC-2998	-		Colon
HCT-116	-		Colon
HCT-15	-		Colon
HT29	-		Colon
KM12	-		Colon
SW-620	-		Colon
SF-268	-		CNS
SF-295	-		CNS
SF-539	-		CNS
SNB-19	-		CNS
SNB-75	-		CNS
LOX IMVI	-		Melanoma
MALME-3M	-		Melanoma
M14	-		Melanoma
MDA-MB-435	-		Melanoma
SK-MEL-2	-		Melanoma
SK-MEL-28	-		Melanoma
SK-MEL-5	-		Melanoma
UACC-257	-		Melanoma
UACC-62	-		Melanoma
786-0	-		Renal
A498	-		Renal
ACHN	-		Renal
CAKI-1	-		Renal
RXF 393	-		Renal
SN12C	-		Renal
TK-10	-		Renal
UO-31	-		Renal
PC-3	-		Prostate
DU-145	-		Prostate
MCF7	-		Breast
MDA-MB-231/ATCC	-		Breast
MDA-MB-468	-		Breast
HS 578T	-		Breast
BT-549	-		Breast
T-47D	-		Breast
